# Supplementary material for: ﻿Re-assessment of type material of Plagiotheciumnovae-seelandiae Broth. and descriptions of four new Plagiothecium taxa (Bryophyta, Plagiotheciaceae) from Australasia
Source: PhytoKeys. 2024 Feb 9;238:95–117. doi: 10.3897/phytokeys.238.114303 (PMC10873806; doi:10.3897/phytokeys.238.114303)
Supplement: XML Treatment for Plagiothecium lamprostachys [file phytokeys.238.114303-treatment1.xml]

<!DOCTYPE tp:taxon-treatment
  PUBLIC "-//TaxonX//DTD Taxonomic Treatment Publishing DTD v0 20100105//EN" "tax-treatment-NSO.dtd">
<tp:taxon-treatment xmlns:tp="http://www.plazi.org/taxpub"><tp:treatment-meta><kwd-group><label>Taxon classification</label><kwd>
                <named-content content-type="kingdom">Plantae</named-content>
              </kwd><kwd>
                <named-content content-type="order">Hypnales</named-content>
              </kwd><kwd>
                <named-content content-type="family">Plagiotheciaceae</named-content>
              </kwd></kwd-group><mixed-citation publication-type="journal"><person-group><name><surname>Wolski</surname><given-names>Grzegorz J.</given-names></name><name><surname>Latoszewski</surname><given-names>Mikołaj</given-names></name><name><surname>Cargill</surname><given-names>D. Christine</given-names></name><name><surname>Buck</surname><given-names>William R.</given-names></name></person-group><article-title>﻿Re-assessment of type material of <italic><tp:taxon-name><tp:taxon-name-part taxon-name-part-type="genus" reg="Plagiothecium">Plagiothecium</tp:taxon-name-part><tp:taxon-name-part taxon-name-part-type="species" reg="novae-seelandiae">novae-seelandiae</tp:taxon-name-part></tp:taxon-name></italic> Broth. and descriptions of four new <italic><tp:taxon-name><tp:taxon-name-part taxon-name-part-type="genus" reg="Plagiothecium">Plagiothecium</tp:taxon-name-part></tp:taxon-name></italic> taxa (<tp:taxon-name><tp:taxon-name-part taxon-name-part-type="phylum">Bryophyta</tp:taxon-name-part></tp:taxon-name>, <tp:taxon-name><tp:taxon-name-part taxon-name-part-type="family">Plagiotheciaceae</tp:taxon-name-part></tp:taxon-name>) from Australasia</article-title><source>PhytoKeys</source><day>09</day><month>02</month><year>2024</year><volume>238</volume><fpage>95</fpage><lpage>117</lpage><pub-id pub-id-type="doi">10.3897/phytokeys.238.114303</pub-id></mixed-citation></tp:treatment-meta><tp:nomenclature><label>﻿</label><tp:taxon-name>
              <object-id xmlns:xlink="http://www.w3.org/1999/xlink" content-type="arpha" xlink:type="simple">8B145EF4-3193-54E9-95B5-A8E712225A98</object-id>
              <tp:taxon-name-part taxon-name-part-type="genus" reg="Plagiothecium">Plagiothecium</tp:taxon-name-part>
              <tp:taxon-name-part taxon-name-part-type="species" reg="lamprostachys">lamprostachys</tp:taxon-name-part>
            </tp:taxon-name><tp:taxon-authority>(Hampe) A.Jaeger, Bericht über die Thätigkeit der St. Gallischen Naturwissenschaftlichen Gesellschaft 1876–1877: 449 (1878)</tp:taxon-authority><tp:nomenclature-citation-list><tp:nomenclature-citation><tp:taxon-name>
                  <tp:taxon-name-part taxon-name-part-type="genus" reg="Hypnum">Hypnum</tp:taxon-name-part>
                  <tp:taxon-name-part taxon-name-part-type="species" reg="lamprostachys">lamprostachys</tp:taxon-name-part>
                </tp:taxon-name><comment>Hampe, Linnaea 30: 639 (1860).</comment></tp:nomenclature-citation></tp:nomenclature-citation-list></tp:nomenclature><tp:treatment-sec sec-type="material" id="SECID0EVMBG"><title>Type.</title><p>Australia, Hab. ad fl. Tarwin. <bold><italic>Lectotype</italic></bold> (selected by <xref ref-type="bibr" rid="B15">Ochyra 2002</xref>): Austral felix Tarwin, Herb. Hamp. – 1881. <italic><tp:taxon-name><tp:taxon-name-part taxon-name-part-type="genus" reg="Hypnum">Hypnum</tp:taxon-name-part><tp:taxon-name-part taxon-name-part-type="species" reg="lamprostachys">lamprostachys</tp:taxon-name-part></tp:taxon-name></italic> Hpe. leg. <italic>F. Mueller N°59</italic>, 1855 (BM-Hampe!). <bold><italic>Isolectotypes</italic></bold>: (BM000677526!, BM000677527!, BM000677528!, NY322494!).</p></tp:treatment-sec><tp:treatment-sec sec-type="description" id="SECID0EXNBG"><title>Description.</title><p>Plants medium size, yellowish to yellow-green, with metallic luster, forming dense mats; stems 1.5–2.5 cm long, in cross-section rounded, the central strand well-developed; leaves asymmetrical to almost asymmetrical, ovate, concave, rather imbricate and closely arranged on the stem, those leaves from the middle of stem 2.5–2.6 mm long and the width measured at the widest point 1.1–1.2 mm (Fig. <xref ref-type="fig" rid="F3">3</xref>); the apex acute, entire, not denticulate; costae two, extending usually to 1/2 of the leaf length; laminal cells more or less symmetrical, arranged in fairly even rows, 140–150 × 12–13 μm in the middle of leaves; due to the wide cells, cell areolation loose; decurrency of 4 rows of rounded and inflated cells, forming distinct auricles, 200–250 μm long; sporophytes so far unknown; sexual condition unknown.</p><p><italic><tp:taxon-name><tp:taxon-name-part taxon-name-part-type="genus" reg="Plagiothecium">Plagiothecium</tp:taxon-name-part><tp:taxon-name-part taxon-name-part-type="species" reg="lamprostachys">lamprostachys</tp:taxon-name-part></tp:taxon-name></italic> type material was recorded near the Tarwin River in Australia (<xref ref-type="bibr" rid="B7">Hampe 1860</xref>).</p></tp:treatment-sec><tp:treatment-sec><!--Section generated to contain objects referenced in tp:taxon-treatment.--><fig id="F3" position="float" orientation="portrait"><object-id xmlns:xlink="http://www.w3.org/1999/xlink" content-type="doi" xlink:type="simple">10.3897/phytokeys.238.114303.figure3</object-id><object-id xmlns:xlink="http://www.w3.org/1999/xlink" content-type="arpha" xlink:type="simple">0901F7CD-268F-5CE1-BFC5-7672A70B3C8A</object-id><label>Figure 3.</label><caption><p>Selected taxonomic features of <italic><tp:taxon-name><tp:taxon-name-part taxon-name-part-type="genus" reg="Plagiothecium">P.</tp:taxon-name-part><tp:taxon-name-part taxon-name-part-type="species" reg="lamprostachys">lamprostachys</tp:taxon-name-part></tp:taxon-name></italic><bold>A</bold> shape and dimensions of the leaf <bold>B</bold> leaf apex <bold>C</bold> cells from the middle part of the leaf <bold>D</bold> leaf basal cells (from the type of material of <italic><tp:taxon-name><tp:taxon-name-part taxon-name-part-type="genus" reg="Hypnum">H.</tp:taxon-name-part><tp:taxon-name-part taxon-name-part-type="species" reg="lamprostachys">lamprostachys</tp:taxon-name-part></tp:taxon-name></italic> BM000677528!, photo. G. J. Wolski, 01 August 2023).</p></caption><graphic xmlns:xlink="http://www.w3.org/1999/xlink" xlink:href="phytokeys-238-095_article-114303__-g003.jpg" position="float" orientation="portrait" xlink:type="simple" id="oo_982065.jpg"><uri content-type="original_file" xlink:type="simple">https://binary.pensoft.net/fig/982065</uri></graphic></fig></tp:treatment-sec><ref-list><ref id="B15"><mixed-citation xmlns:xlink="http://www.w3.org/1999/xlink" xlink:type="simple"><person-group><name name-style="western"><surname>Ochyra</surname><given-names>H</given-names></name></person-group> (<year>2002</year>) <article-title><italic><tp:taxon-name><tp:taxon-name-part taxon-name-part-type="genus">Plagiothecium</tp:taxon-name-part><tp:taxon-name-part taxon-name-part-type="species">lamprostachys</tp:taxon-name-part></tp:taxon-name></italic> (Hampe) A.Jaeger (<tp:taxon-name><tp:taxon-name-part taxon-name-part-type="family">Plagiotheciaceae</tp:taxon-name-part></tp:taxon-name>), a forgotten name for an Australsian moss.</article-title><source>Journal of Bryology</source><volume>24</volume>(<issue>1</issue>): <fpage>85</fpage>–<lpage>86</lpage>. <ext-link xlink:href="10.1179/037366802125000386" ext-link-type="doi" xlink:type="simple">https://doi.org/10.1179/037366802125000386</ext-link></mixed-citation></ref><ref id="B7"><mixed-citation xmlns:xlink="http://www.w3.org/1999/xlink" xlink:type="simple"><person-group><name name-style="western"><surname>Hampe</surname><given-names>E</given-names></name></person-group> (<year>1860</year>) <article-title>Muscorum frondsorum florae Austrasiae auctore Dr. F. Müller mox edendae species novum.</article-title><source>Linnaea</source><volume>30</volume>: <fpage>623</fpage>–<lpage>647</lpage>.</mixed-citation></ref></ref-list></tp:taxon-treatment>
