# Supplementary material for: ﻿Re-assessment of type material of Plagiotheciumnovae-seelandiae Broth. and descriptions of four new Plagiothecium taxa (Bryophyta, Plagiotheciaceae) from Australasia
Source: PhytoKeys. 2024 Feb 9;238:95–117. doi: 10.3897/phytokeys.238.114303 (PMC10873806; doi:10.3897/phytokeys.238.114303)
Supplement: XML Treatment for Plagiothecium novae-seelandiae var. novae-seelandiae [file phytokeys.238.114303-treatment2.xml]

<!DOCTYPE tp:taxon-treatment
  PUBLIC "-//TaxonX//DTD Taxonomic Treatment Publishing DTD v0 20100105//EN" "tax-treatment-NSO.dtd">
<tp:taxon-treatment xmlns:tp="http://www.plazi.org/taxpub"><tp:treatment-meta><kwd-group><label>Taxon classification</label><kwd>
                <named-content content-type="kingdom">Plantae</named-content>
              </kwd><kwd>
                <named-content content-type="order">Hypnales</named-content>
              </kwd><kwd>
                <named-content content-type="family">Plagiotheciaceae</named-content>
              </kwd></kwd-group><mixed-citation publication-type="journal"><person-group><name><surname>Wolski</surname><given-names>Grzegorz J.</given-names></name><name><surname>Latoszewski</surname><given-names>Mikołaj</given-names></name><name><surname>Cargill</surname><given-names>D. Christine</given-names></name><name><surname>Buck</surname><given-names>William R.</given-names></name></person-group><article-title>﻿Re-assessment of type material of <italic><tp:taxon-name><tp:taxon-name-part taxon-name-part-type="genus" reg="Plagiothecium">Plagiothecium</tp:taxon-name-part><tp:taxon-name-part taxon-name-part-type="species" reg="novae-seelandiae">novae-seelandiae</tp:taxon-name-part></tp:taxon-name></italic> Broth. and descriptions of four new <italic><tp:taxon-name><tp:taxon-name-part taxon-name-part-type="genus" reg="Plagiothecium">Plagiothecium</tp:taxon-name-part></tp:taxon-name></italic> taxa (<tp:taxon-name><tp:taxon-name-part taxon-name-part-type="phylum">Bryophyta</tp:taxon-name-part></tp:taxon-name>, <tp:taxon-name><tp:taxon-name-part taxon-name-part-type="family">Plagiotheciaceae</tp:taxon-name-part></tp:taxon-name>) from Australasia</article-title><source>PhytoKeys</source><day>09</day><month>02</month><year>2024</year><volume>238</volume><fpage>95</fpage><lpage>117</lpage><pub-id pub-id-type="doi">10.3897/phytokeys.238.114303</pub-id></mixed-citation></tp:treatment-meta><tp:nomenclature><label>﻿</label><tp:taxon-name>
              <object-id xmlns:xlink="http://www.w3.org/1999/xlink" content-type="arpha" xlink:type="simple">419EBCAA-0E88-5364-8067-640B35A4F1F8</object-id>
              <tp:taxon-name-part taxon-name-part-type="genus" reg="Plagiothecium">Plagiothecium</tp:taxon-name-part>
              <tp:taxon-name-part taxon-name-part-type="species" reg="novae-seelandiae">novae-seelandiae</tp:taxon-name-part>
              <tp:taxon-name-part taxon-name-part-type="infraspecific-rank">var.</tp:taxon-name-part>
              <tp:taxon-name-part taxon-name-part-type="variety" reg="novae-seelandiae">novae-seelandiae</tp:taxon-name-part>
            </tp:taxon-name><tp:taxon-authority>Broth., Proceedings of the Linnean Society of New South Wales 41: 594 (1916)</tp:taxon-authority></tp:nomenclature><tp:treatment-sec sec-type="material" id="SECID0E4PBG"><title>Type.</title><p>New Zealand, Kelly’s Range, Kelly’s Creek, on dripping rocks, and at top of Otira Gorge, 2830 ft., damp rocks in scrub, leg. <italic>T. W. Naylor Beckett.</italic><bold><italic>Lectotype</italic></bold> (selected by <xref ref-type="bibr" rid="B8">Ireland 1992</xref>): New Zealand, Mosses of Westland, Damp rocks in scrub at top of Otira Gorge, 2830 ft, <italic><tp:taxon-name><tp:taxon-name-part taxon-name-part-type="genus" reg="Plagiothecium">Plagiothecium</tp:taxon-name-part></tp:taxon-name> Novae Seelandiae</italic> Broth., leg. <italic>T. W. Naylor Beckett 918</italic>, 11 Feb. 1903 (H3301105, available online!). <bold><italic>Isolectotypes</italic></bold>: (CHR534780p.p.!, PC0132645!, NY322492!, NY322493!). <bold><italic>Syntypes</italic></bold>: New Zealand, Mosses of Westland, Kelly’s Creek, Kelly’s Range, on dripping rocks, <italic><tp:taxon-name><tp:taxon-name-part taxon-name-part-type="genus" reg="Plagiothecium">Plagiothecium</tp:taxon-name-part></tp:taxon-name> Novae Seelandiae</italic> Broth., leg. <italic>T. W. Naylor Beckett 996</italic>, 3 Feb. 1903 (CHR534781!, PC0132644p.p.!, PC0132646!, DUKE156811, S-B160226, UC1911437).</p></tp:treatment-sec><tp:treatment-sec sec-type="description" id="SECID0ELRBG"><title>Description.</title><p>Plants medium size, green, with metallic luster, forming rather dense mats, complanate-foliate; stems 4–6 cm long, in cross-section rounded, 300–350 μm in diameter, the central strand well-developed; leaves asymmetrical, not overlapping on the stem to slightly imbricate, rather flat to undulate, sometimes one side of the leaf flat or folded over the rest of the leaf, leaves from the middle of stem 1.7–2.2 μm long and the width measured at the widest point 1.0–1.5 mm; the apex acute and denticulate; costae two, rather thick and strong, extending usually to ½ of the leaf length; laminal cells more or less symmetrical, the length and width variable but dependent on location: 110–140 × 10 μm at apex, 100–130 × 12–17 μm at midleaf, and 75–150 × 17.5–20 μm toward insertion; due to the wide cells, cell areolation loose; decurrency of 3–5 rows of rounded and inflated cells, forming distinct auricles, 200 μm long. Sporophytes 2.5–4.0 cm long, setae reddish-orange; capsules horizontal, 1.7–2.8 × 0.7–1.0 mm (Fig. <xref ref-type="fig" rid="F4">4</xref>); sexual condition unknown.</p><p><tp:taxon-name><tp:taxon-name-part taxon-name-part-type="genus" reg="Plagiothecium">Plagiothecium</tp:taxon-name-part><tp:taxon-name-part taxon-name-part-type="species" reg="novae-seelandiae">novae-seelandiae</tp:taxon-name-part><tp:taxon-name-part taxon-name-part-type="infraspecific-rank">var.</tp:taxon-name-part><tp:taxon-name-part taxon-name-part-type="variety" reg="novae-seelandiae">novae-seelandiae</tp:taxon-name-part></tp:taxon-name> types were recorded from New Zealand, Kelly’s Range, Kelly’s Creek (CHR534781!, PC0132644p.p.!, PC0132646!, DUKE156811, S-B160226, UC1911437) and at top of Otira Gorge (H3301105, available online!, CHR534780p.p.!, PC0132645!, NY322492!, NY322493!), on dripping rocks (H3301105, available online!, CHR534780p.p.!, PC0132645!, NY322492!, NY322493!, CHR534781!, PC0132644p.p.!, PC0132646!, DUKE156811, S-B160226, UC1911437), damp rocks in scrub (H3301105, available online!, CHR534780p.p.!, PC0132645!, NY322492!, NY322493!).</p></tp:treatment-sec><tp:treatment-sec><!--Section generated to contain objects referenced in tp:taxon-treatment.--><fig id="F4" position="float" orientation="portrait"><object-id xmlns:xlink="http://www.w3.org/1999/xlink" content-type="doi" xlink:type="simple">10.3897/phytokeys.238.114303.figure4</object-id><object-id xmlns:xlink="http://www.w3.org/1999/xlink" content-type="arpha" xlink:type="simple">13873518-56C0-571B-8AB1-1BA33229D46D</object-id><label>Figure 4.</label><caption><p>Selected taxonomic features of <tp:taxon-name><tp:taxon-name-part taxon-name-part-type="genus" reg="Plagiothecium">Plagiothecium</tp:taxon-name-part><tp:taxon-name-part taxon-name-part-type="species" reg="novae-seelandiae">novae-seelandiae</tp:taxon-name-part><tp:taxon-name-part taxon-name-part-type="infraspecific-rank">var.</tp:taxon-name-part><tp:taxon-name-part taxon-name-part-type="variety" reg="novae-seelandiae">novae-seelandiae</tp:taxon-name-part></tp:taxon-name><bold>A</bold> shape and dimensions of leaves <bold>B</bold> serrate leaf apex <bold>C</bold> dimensions and shape of cells from middle part of the leaf <bold>D</bold> decurrency (from the type material of <italic><tp:taxon-name><tp:taxon-name-part taxon-name-part-type="genus" reg="Plagiothecium">P.</tp:taxon-name-part><tp:taxon-name-part taxon-name-part-type="species" reg="novae-seelandiae">novae-seelandiae</tp:taxon-name-part></tp:taxon-name></italic> PC0132644p.p.!, photo. G. J. Wolski, November 21, 2021).</p></caption><graphic xmlns:xlink="http://www.w3.org/1999/xlink" xlink:href="phytokeys-238-095_article-114303__-g004.jpg" position="float" orientation="portrait" xlink:type="simple" id="oo_982066.jpg"><uri content-type="original_file" xlink:type="simple">https://binary.pensoft.net/fig/982066</uri></graphic></fig></tp:treatment-sec><ref-list><ref id="B8"><mixed-citation xmlns:xlink="http://www.w3.org/1999/xlink" xlink:type="simple"><person-group><name name-style="western"><surname>Ireland</surname><given-names>R</given-names></name></person-group> (<year>1992</year>) <article-title>Studies of genus <italic><tp:taxon-name><tp:taxon-name-part taxon-name-part-type="genus">Plagiothecium</tp:taxon-name-part></tp:taxon-name></italic> in Australasia.</article-title><source>The Bryologist</source><volume>95</volume>(<issue>2</issue>): <fpage>221</fpage>–<lpage>224</lpage>. <ext-link xlink:href="10.2307/3243439" ext-link-type="doi" xlink:type="simple">https://doi.org/10.2307/3243439</ext-link></mixed-citation></ref></ref-list></tp:taxon-treatment>
