# Supplementary material for: ﻿Re-assessment of type material of Plagiotheciumnovae-seelandiae Broth. and descriptions of four new Plagiothecium taxa (Bryophyta, Plagiotheciaceae) from Australasia
Source: PhytoKeys. 2024 Feb 9;238:95–117. doi: 10.3897/phytokeys.238.114303 (PMC10873806; doi:10.3897/phytokeys.238.114303)
Supplement: XML Treatment for Plagiothecium novae-seelandiae var. brotheri [file phytokeys.238.114303-treatment3.xml]

<!DOCTYPE tp:taxon-treatment
  PUBLIC "-//TaxonX//DTD Taxonomic Treatment Publishing DTD v0 20100105//EN" "tax-treatment-NSO.dtd">
<tp:taxon-treatment xmlns:tp="http://www.plazi.org/taxpub"><tp:treatment-meta><kwd-group><label>Taxon classification</label><kwd>
                <named-content content-type="kingdom">Plantae</named-content>
              </kwd><kwd>
                <named-content content-type="order">Hypnales</named-content>
              </kwd><kwd>
                <named-content content-type="family">Plagiotheciaceae</named-content>
              </kwd></kwd-group><mixed-citation publication-type="journal"><person-group><name><surname>Wolski</surname><given-names>Grzegorz J.</given-names></name><name><surname>Latoszewski</surname><given-names>Mikołaj</given-names></name><name><surname>Cargill</surname><given-names>D. Christine</given-names></name><name><surname>Buck</surname><given-names>William R.</given-names></name></person-group><article-title>﻿Re-assessment of type material of <italic><tp:taxon-name><tp:taxon-name-part taxon-name-part-type="genus" reg="Plagiothecium">Plagiothecium</tp:taxon-name-part><tp:taxon-name-part taxon-name-part-type="species" reg="novae-seelandiae">novae-seelandiae</tp:taxon-name-part></tp:taxon-name></italic> Broth. and descriptions of four new <italic><tp:taxon-name><tp:taxon-name-part taxon-name-part-type="genus" reg="Plagiothecium">Plagiothecium</tp:taxon-name-part></tp:taxon-name></italic> taxa (<tp:taxon-name><tp:taxon-name-part taxon-name-part-type="phylum">Bryophyta</tp:taxon-name-part></tp:taxon-name>, <tp:taxon-name><tp:taxon-name-part taxon-name-part-type="family">Plagiotheciaceae</tp:taxon-name-part></tp:taxon-name>) from Australasia</article-title><source>PhytoKeys</source><day>09</day><month>02</month><year>2024</year><volume>238</volume><fpage>95</fpage><lpage>117</lpage><pub-id pub-id-type="doi">10.3897/phytokeys.238.114303</pub-id></mixed-citation></tp:treatment-meta><tp:nomenclature><label>﻿</label><tp:taxon-name>
              <object-id xmlns:xlink="http://www.w3.org/1999/xlink" content-type="arpha" xlink:type="simple">6A6044EE-BE1F-594D-8820-F5AEB022B6AE</object-id>
              <tp:taxon-name-part taxon-name-part-type="genus" reg="Plagiothecium">Plagiothecium</tp:taxon-name-part>
              <tp:taxon-name-part taxon-name-part-type="species" reg="novae-seelandiae">novae-seelandiae</tp:taxon-name-part>
              <tp:taxon-name-part taxon-name-part-type="infraspecific-rank">var.</tp:taxon-name-part>
              <tp:taxon-name-part taxon-name-part-type="variety" reg="brotheri">brotheri</tp:taxon-name-part>
            </tp:taxon-name><tp:taxon-authority>G.J.Wolski</tp:taxon-authority><tp:taxon-status xmlns:xlink="http://www.w3.org/1999/xlink" xlink:type="simple">var. nov.</tp:taxon-status></tp:nomenclature><tp:treatment-sec sec-type="material" id="SECID0EUTBG"><title>Type.</title><p><bold><italic>Holotype</italic></bold>: Mosses of Westland, New Zealand, on dripping rocks, Kelly’s Creek, Kelly’s Range, <italic><tp:taxon-name><tp:taxon-name-part taxon-name-part-type="genus" reg="Plagiothecium">Plagiothecium</tp:taxon-name-part></tp:taxon-name> Novae Seelandiae</italic> Broth., leg. <italic>T. W. Naylor Beckett 996</italic>, 3 Feb. 1903 (PC0132644p.p.!). <bold><italic>Paratype</italic></bold>: Mosses of Westland, New Zealand, damp rocks in scrub at top of Otira Gorge, 2830 ft, <italic><tp:taxon-name><tp:taxon-name-part taxon-name-part-type="genus" reg="Plagiothecium">Plagiothecium</tp:taxon-name-part></tp:taxon-name> Novae Seelandiae</italic> Broth., leg. <italic>T. W. Naylor Beckett 918</italic>, 11 Feb. 1903 (CHR534780p.p.!).</p></tp:treatment-sec><tp:treatment-sec sec-type="description" id="SECID0EWUBG"><title>Description.</title><p>Plants medium size, green, julaceus, with metallic luster; stems 3–4 cm, in cross-section rounded, 250–300 μm in diameter, the central strand well-developed; leaves symmetrical to almost symmetrical, imbricate, concave, ovate, slightly folded, leaves from middle of stem 1.7–2.4 mm long and width measured at widest point 0.9–1.0 mm; leaf margins recurved; the apex acuminate, not denticulate; costae two, rather thick and strong, extending usually to 1/3 of the leaf length; laminal cells more or less symmetrical, the length and width variable but dependent on location: 90–120 × 7.5–10 μm at apex, 100–140 × 7.5–10 μm at midleaf, and 100–125 × 10–12.5 μm toward insertion; due to relatively narrow, cell areolation quite tight; decurrency of 5–6 rows of rounded and inflated cells, forming distinct auricles, 200–250 μm long (Fig. <xref ref-type="fig" rid="F5">5</xref>); sporophytes so far unknown; sexual condition unknown.</p><p><tp:taxon-name><tp:taxon-name-part taxon-name-part-type="genus" reg="Plagiothecium">Plagiothecium</tp:taxon-name-part><tp:taxon-name-part taxon-name-part-type="species" reg="novae-seelandiae">novae-seelandiae</tp:taxon-name-part><tp:taxon-name-part taxon-name-part-type="infraspecific-rank">var.</tp:taxon-name-part><tp:taxon-name-part taxon-name-part-type="variety" reg="brotheri">brotheri</tp:taxon-name-part></tp:taxon-name> type material was recorded from New Zealand, Kelly’s Creek, Kelly’s Range (PC0132644p.p.!) and at top of Otira Gorge (CHR534780!), on dripping rocks (PC0132644p.p.!) and damp rocks in scrub (CHR534780!).</p></tp:treatment-sec><tp:treatment-sec sec-type="etymology" id="SECID0ETVBG"><title>Etymology.</title><p>The present taxon is part of the <italic><tp:taxon-name><tp:taxon-name-part taxon-name-part-type="genus" reg="Plagiothecium">P.</tp:taxon-name-part><tp:taxon-name-part taxon-name-part-type="species" reg="novae-seelandiae">novae-seelandiae</tp:taxon-name-part></tp:taxon-name></italic> collection from which <xref ref-type="bibr" rid="B2">Brotherus (1916)</xref> described a new species, therefore this taxon — <tp:taxon-name><tp:taxon-name-part taxon-name-part-type="genus" reg="Plagiothecium">P.</tp:taxon-name-part><tp:taxon-name-part taxon-name-part-type="species" reg="novae-seelandiae">novae-seelandiae</tp:taxon-name-part><tp:taxon-name-part taxon-name-part-type="infraspecific-rank">var.</tp:taxon-name-part><tp:taxon-name-part taxon-name-part-type="variety" reg="brotheri">brotheri</tp:taxon-name-part></tp:taxon-name> — is named in honor of Brotherus.</p></tp:treatment-sec><tp:treatment-sec><!--Section generated to contain objects referenced in tp:taxon-treatment.--><fig id="F5" position="float" orientation="portrait"><object-id xmlns:xlink="http://www.w3.org/1999/xlink" content-type="doi" xlink:type="simple">10.3897/phytokeys.238.114303.figure5</object-id><object-id xmlns:xlink="http://www.w3.org/1999/xlink" content-type="arpha" xlink:type="simple">C39C896B-ECCE-50DF-972A-469E6480E9B2</object-id><label>Figure 5.</label><caption><p>Selected taxonomic features of <tp:taxon-name><tp:taxon-name-part taxon-name-part-type="genus" reg="Plagiothecium">Plagiothecium</tp:taxon-name-part><tp:taxon-name-part taxon-name-part-type="species" reg="novae-seelandiae">novae-seelandiae</tp:taxon-name-part><tp:taxon-name-part taxon-name-part-type="infraspecific-rank">var.</tp:taxon-name-part><tp:taxon-name-part taxon-name-part-type="variety" reg="brotheri">brotheri</tp:taxon-name-part></tp:taxon-name><bold>A</bold> shape and dimensions of leaf <bold>B</bold> dimensions and shape of cells from middle part of the leaf <bold>C</bold> stem cross-section <bold>D</bold> decurrency (from the type material of <italic><tp:taxon-name><tp:taxon-name-part taxon-name-part-type="genus" reg="Plagiothecium">P.</tp:taxon-name-part><tp:taxon-name-part taxon-name-part-type="species" reg="novae-seelandiae">novae-seelandiae</tp:taxon-name-part></tp:taxon-name></italic> PC0132644p.p.!, photo. G. J. Wolski, November 22, 2021).</p></caption><graphic xmlns:xlink="http://www.w3.org/1999/xlink" xlink:href="phytokeys-238-095_article-114303__-g005.jpg" position="float" orientation="portrait" xlink:type="simple" id="oo_982067.jpg"><uri content-type="original_file" xlink:type="simple">https://binary.pensoft.net/fig/982067</uri></graphic></fig></tp:treatment-sec><ref-list><ref id="B2"><mixed-citation xmlns:xlink="http://www.w3.org/1999/xlink" xlink:type="simple"><person-group><name name-style="western"><surname>Brotherus</surname><given-names>VF</given-names></name></person-group> (<year>1916</year>) <article-title>Descriptions of some new species of Australian, Tasmanian, and New Zealand mosses. VI.</article-title><source>Proceedings of the Linnean Society of New South Wales</source><volume>41</volume>: <fpage>575</fpage>–<lpage>596</lpage>. <ext-link xlink:href="10.5962/bhl.part.15325" ext-link-type="doi" xlink:type="simple">https://doi.org/10.5962/bhl.part.15325</ext-link></mixed-citation></ref></ref-list></tp:taxon-treatment>
