# Supplementary material for: ﻿Re-assessment of type material of Plagiotheciumnovae-seelandiae Broth. and descriptions of four new Plagiothecium taxa (Bryophyta, Plagiotheciaceae) from Australasia
Source: PhytoKeys. 2024 Feb 9;238:95–117. doi: 10.3897/phytokeys.238.114303 (PMC10873806; doi:10.3897/phytokeys.238.114303)
Supplement: XML Treatment for Plagiothecium funale [file phytokeys.238.114303-treatment4.xml]

<!DOCTYPE tp:taxon-treatment
  PUBLIC "-//TaxonX//DTD Taxonomic Treatment Publishing DTD v0 20100105//EN" "tax-treatment-NSO.dtd">
<tp:taxon-treatment xmlns:tp="http://www.plazi.org/taxpub"><tp:treatment-meta><kwd-group><label>Taxon classification</label><kwd>
                <named-content content-type="kingdom">Plantae</named-content>
              </kwd><kwd>
                <named-content content-type="order">Hypnales</named-content>
              </kwd><kwd>
                <named-content content-type="family">Plagiotheciaceae</named-content>
              </kwd></kwd-group><mixed-citation publication-type="journal"><person-group><name><surname>Wolski</surname><given-names>Grzegorz J.</given-names></name><name><surname>Latoszewski</surname><given-names>Mikołaj</given-names></name><name><surname>Cargill</surname><given-names>D. Christine</given-names></name><name><surname>Buck</surname><given-names>William R.</given-names></name></person-group><article-title>﻿Re-assessment of type material of <italic><tp:taxon-name><tp:taxon-name-part taxon-name-part-type="genus" reg="Plagiothecium">Plagiothecium</tp:taxon-name-part><tp:taxon-name-part taxon-name-part-type="species" reg="novae-seelandiae">novae-seelandiae</tp:taxon-name-part></tp:taxon-name></italic> Broth. and descriptions of four new <italic><tp:taxon-name><tp:taxon-name-part taxon-name-part-type="genus" reg="Plagiothecium">Plagiothecium</tp:taxon-name-part></tp:taxon-name></italic> taxa (<tp:taxon-name><tp:taxon-name-part taxon-name-part-type="phylum">Bryophyta</tp:taxon-name-part></tp:taxon-name>, <tp:taxon-name><tp:taxon-name-part taxon-name-part-type="family">Plagiotheciaceae</tp:taxon-name-part></tp:taxon-name>) from Australasia</article-title><source>PhytoKeys</source><day>09</day><month>02</month><year>2024</year><volume>238</volume><fpage>95</fpage><lpage>117</lpage><pub-id pub-id-type="doi">10.3897/phytokeys.238.114303</pub-id></mixed-citation></tp:treatment-meta><tp:nomenclature><label>﻿</label><tp:taxon-name>
              <object-id xmlns:xlink="http://www.w3.org/1999/xlink" content-type="arpha" xlink:type="simple">4DD01951-7C21-5C24-AAA9-BBA11B05B06C</object-id>
              <tp:taxon-name-part taxon-name-part-type="genus" reg="Plagiothecium">Plagiothecium</tp:taxon-name-part>
              <tp:taxon-name-part taxon-name-part-type="species" reg="funale">funale</tp:taxon-name-part>
            </tp:taxon-name><tp:taxon-authority>J.T.Wynns, Cladistics 34(5): 483. 2018 [11 October 2017]</tp:taxon-authority></tp:nomenclature><tp:treatment-sec sec-type="material" id="SECID0E4XBG"><title>Type.</title><p><bold><italic>Holotype</italic></bold>: New Zealand, Nelson Province, growing on bark of <italic><tp:taxon-name><tp:taxon-name-part taxon-name-part-type="genus" reg="Nothofagus">Nothofagus</tp:taxon-name-part><tp:taxon-name-part taxon-name-part-type="species" reg="menziesii">menziesii</tp:taxon-name-part></tp:taxon-name></italic> in beech forest along highway between Reefton and Spring Junction, leg. <italic>L. Visch 618</italic>, 14 Jan. 1974 (DUKE156843). <bold><italic>Isotypes</italic></bold>: (MO2408073!, CHR267040!).</p></tp:treatment-sec><tp:treatment-sec sec-type="description" id="SECID0EYYBG"><title>Description.</title><p>Plants medium-size, yellowish to yellow-green, forming fairly dense mats; stems 2.0–4.0 cm long, in cross-section rounded, the central strand well developed, epidermal cells thick-walled, the parenchyma thin-walled; leaves asymmetrical, lanceolate, plicate and undulate, i.e., transversely folded, concave, long-acuminate; leaves from middle of stem 1.6–2.2 μm long and width measured at widest point 0.6–0.8 μm; apex not denticulate; costae two, weak and thin, not exceeding more than ⅓ of the leaf length; laminal cells asymmetrical, length and width variable but dependent on location: 100–150 × 6–7 μm at midleaf, cell areolation narrow; decurrency of 2–3 rows of rectangular cells forming triangular or wedge-shaped auricles, 150–200 μm long; sporophytes orange, seta reddish below, 2 cm long; capsules cylindrical and inclined; sexual condition unknown (Fig. <xref ref-type="fig" rid="F6">6</xref>).</p><p><italic><tp:taxon-name><tp:taxon-name-part taxon-name-part-type="genus" reg="Plagiothecium">Plagiothecium</tp:taxon-name-part><tp:taxon-name-part taxon-name-part-type="species" reg="funale">funale</tp:taxon-name-part></tp:taxon-name></italic> types were recorded from New Zealand, Nelson Province, along highway between Reefton and Spring Junction (MO2408073!, CHR267040!), on bark of <italic><tp:taxon-name><tp:taxon-name-part taxon-name-part-type="genus" reg="Nothofagus">Nothofagus</tp:taxon-name-part><tp:taxon-name-part taxon-name-part-type="species" reg="menziesii">menziesii</tp:taxon-name-part></tp:taxon-name></italic> in beech forest (MO2408073!, CHR267040!).</p></tp:treatment-sec><tp:treatment-sec><!--Section generated to contain objects referenced in tp:taxon-treatment.--><fig id="F6" position="float" orientation="portrait"><object-id xmlns:xlink="http://www.w3.org/1999/xlink" content-type="doi" xlink:type="simple">10.3897/phytokeys.238.114303.figure6</object-id><object-id xmlns:xlink="http://www.w3.org/1999/xlink" content-type="arpha" xlink:type="simple">0F830166-DA8F-5160-84DB-DA4D5DE92B9B</object-id><label>Figure 6.</label><caption><p>Selected taxonomic features of <italic><tp:taxon-name><tp:taxon-name-part taxon-name-part-type="genus" reg="Plagiothecium">Plagiothecium</tp:taxon-name-part><tp:taxon-name-part taxon-name-part-type="species" reg="funale">funale</tp:taxon-name-part></tp:taxon-name></italic><bold>A, B</bold> shape and dimensions of leaves <bold>C</bold> folding of the apex of the leaf <bold>D</bold> dimensions and shape of cells from middle part of the leaf <bold>E</bold> narrow decurrency composed of rectangular cells (from the type of material of <italic><tp:taxon-name><tp:taxon-name-part taxon-name-part-type="genus" reg="Plagiothecium">P.</tp:taxon-name-part><tp:taxon-name-part taxon-name-part-type="species" reg="funale">funale</tp:taxon-name-part></tp:taxon-name></italic> CHR267040!, MO2408073!, photo. G. J. Wolski, November 2022 and July 2023).</p></caption><graphic xmlns:xlink="http://www.w3.org/1999/xlink" xlink:href="phytokeys-238-095_article-114303__-g006.jpg" position="float" orientation="portrait" xlink:type="simple" id="oo_982068.jpg"><uri content-type="original_file" xlink:type="simple">https://binary.pensoft.net/fig/982068</uri></graphic></fig></tp:treatment-sec></tp:taxon-treatment>
