# Supplementary material for: ﻿Re-assessment of type material of Plagiotheciumnovae-seelandiae Broth. and descriptions of four new Plagiothecium taxa (Bryophyta, Plagiotheciaceae) from Australasia
Source: PhytoKeys. 2024 Feb 9;238:95–117. doi: 10.3897/phytokeys.238.114303 (PMC10873806; doi:10.3897/phytokeys.238.114303)
Supplement: XML Treatment for Plagiothecium cordatum [file phytokeys.238.114303-treatment5.xml]

<!DOCTYPE tp:taxon-treatment
  PUBLIC "-//TaxonX//DTD Taxonomic Treatment Publishing DTD v0 20100105//EN" "tax-treatment-NSO.dtd">
<tp:taxon-treatment xmlns:tp="http://www.plazi.org/taxpub"><tp:treatment-meta><kwd-group><label>Taxon classification</label><kwd>
                <named-content content-type="kingdom">Plantae</named-content>
              </kwd><kwd>
                <named-content content-type="order">Hypnales</named-content>
              </kwd><kwd>
                <named-content content-type="family">Plagiotheciaceae</named-content>
              </kwd></kwd-group><mixed-citation publication-type="journal"><person-group><name><surname>Wolski</surname><given-names>Grzegorz J.</given-names></name><name><surname>Latoszewski</surname><given-names>Mikołaj</given-names></name><name><surname>Cargill</surname><given-names>D. Christine</given-names></name><name><surname>Buck</surname><given-names>William R.</given-names></name></person-group><article-title>﻿Re-assessment of type material of <italic><tp:taxon-name><tp:taxon-name-part taxon-name-part-type="genus" reg="Plagiothecium">Plagiothecium</tp:taxon-name-part><tp:taxon-name-part taxon-name-part-type="species" reg="novae-seelandiae">novae-seelandiae</tp:taxon-name-part></tp:taxon-name></italic> Broth. and descriptions of four new <italic><tp:taxon-name><tp:taxon-name-part taxon-name-part-type="genus" reg="Plagiothecium">Plagiothecium</tp:taxon-name-part></tp:taxon-name></italic> taxa (<tp:taxon-name><tp:taxon-name-part taxon-name-part-type="phylum">Bryophyta</tp:taxon-name-part></tp:taxon-name>, <tp:taxon-name><tp:taxon-name-part taxon-name-part-type="family">Plagiotheciaceae</tp:taxon-name-part></tp:taxon-name>) from Australasia</article-title><source>PhytoKeys</source><day>09</day><month>02</month><year>2024</year><volume>238</volume><fpage>95</fpage><lpage>117</lpage><pub-id pub-id-type="doi">10.3897/phytokeys.238.114303</pub-id></mixed-citation></tp:treatment-meta><tp:nomenclature><label>﻿</label><tp:taxon-name>
              <object-id xmlns:xlink="http://www.w3.org/1999/xlink" content-type="arpha" xlink:type="simple">C55B20C4-E249-5202-9E90-16F4EEEC0A3A</object-id>
              <tp:taxon-name-part taxon-name-part-type="genus" reg="Plagiothecium">Plagiothecium</tp:taxon-name-part>
              <tp:taxon-name-part taxon-name-part-type="species" reg="cordatum">cordatum</tp:taxon-name-part>
            </tp:taxon-name><tp:taxon-authority>G.J.Wolski</tp:taxon-authority><tp:taxon-status xmlns:xlink="http://www.w3.org/1999/xlink" xlink:type="simple">sp. nov.</tp:taxon-status></tp:nomenclature><tp:treatment-sec sec-type="material" id="SECID0E61BG"><title>Type.</title><p><bold><italic>Holotype</italic></bold>: New Zealand, Boundary Creek, McKerrow Range, ca 4000 alt., leg. <italic>Colin D. Meurk</italic>, 17 Jan. 1974 (CHR538916!).</p></tp:treatment-sec><tp:treatment-sec sec-type="description" id="SECID0EM2BG"><title>Description.</title><p>Plants small, ascending and julaceous, yellow to yellow-green, with metallic luster, forming dense mats; stems 1.0–2.0 cm long, in cross-section rounded, with a diameter of 220–240 μm, the central strand well-developed, epidermal cells thick-walled, the parenchyma thin-walled; leaves symmetrical, lanceolate, concave, longitudinally folded, imbricate, closely arranged on the stem, those leaves from the middle of stem 1.7–2.0 mm long and the width measured at the widest point 0.7–0.9 mm; the apex acuminate, entire, not denticulate; leaf base cordate-rounded; costae two, weak and thin, extending usually to ½ of leaf length; laminal cells asymmetrical, the length and width variable but dependent on location: 140–165 × 5–7 μm at the apex, 135–160 × 5–7.5 μm at midleaf, 65–100 × 10 μm toward insertion; due to cell width, cell areolation very narrow; decurrency of 3–4 rows of rectangular cells, forming narrow, wedge-shaped auricles, 300 μm long (Fig. <xref ref-type="fig" rid="F7">7</xref>); sporophytes so far unknown; sexual condition unknown.</p><p><italic><tp:taxon-name><tp:taxon-name-part taxon-name-part-type="genus" reg="Plagiothecium">Plagiothecium</tp:taxon-name-part><tp:taxon-name-part taxon-name-part-type="species" reg="cordatum">cordatum</tp:taxon-name-part></tp:taxon-name></italic> so far has been recorded from New Zealand, McKerrow Range, Boundary Creek (CHR538916), South Island, Fiordland National Park, Corland Burn, South Branch, 2 km north of Mount Burns (AK352034) and from Macquarie Island, Sawyer Creek (HO610227) (Fig. <xref ref-type="fig" rid="F7">7</xref>). This species was noted on the south side of southernmost waterfall, on undercut bank at edge of creek (HO610227), on <italic><tp:taxon-name><tp:taxon-name-part taxon-name-part-type="genus" reg="Nothofagus">Nothofagus</tp:taxon-name-part><tp:taxon-name-part taxon-name-part-type="species" reg="menziesii">menziesii</tp:taxon-name-part></tp:taxon-name></italic> forest epiphytic on trunk of silver beech (AK352034).</p></tp:treatment-sec><tp:treatment-sec sec-type="etymology" id="SECID0ES3BG"><title>Etymology.</title><p>The name of this taxon – <italic><tp:taxon-name><tp:taxon-name-part taxon-name-part-type="genus" reg="Plagiothecium">Plagiothecium</tp:taxon-name-part><tp:taxon-name-part taxon-name-part-type="species" reg="cordatum">cordatum</tp:taxon-name-part></tp:taxon-name></italic> refers to the heart-shaped (Latin: <italic>cor</italic> – heart) base of leaves of this species.</p></tp:treatment-sec><tp:treatment-sec><!--Section generated to contain objects referenced in tp:taxon-treatment.--><fig id="F7" position="float" orientation="portrait"><object-id xmlns:xlink="http://www.w3.org/1999/xlink" content-type="doi" xlink:type="simple">10.3897/phytokeys.238.114303.figure7</object-id><object-id xmlns:xlink="http://www.w3.org/1999/xlink" content-type="arpha" xlink:type="simple">4858D172-F686-56C1-9C87-122BE7DFECC5</object-id><label>Figure 7.</label><caption><p>Selected taxonomic features of <italic><tp:taxon-name><tp:taxon-name-part taxon-name-part-type="genus" reg="Plagiothecium">Plagiothecium</tp:taxon-name-part><tp:taxon-name-part taxon-name-part-type="species" reg="cordatum">cordatum</tp:taxon-name-part></tp:taxon-name></italic><bold>A, B</bold> shape and dimensions of leaves <bold>C</bold> leaf apex <bold>D</bold> dimensions and shape of cells from middle part of the leaf (from the type of material of <italic><tp:taxon-name><tp:taxon-name-part taxon-name-part-type="genus" reg="Plagiothecium">P.</tp:taxon-name-part><tp:taxon-name-part taxon-name-part-type="species" reg="cordatum">cordatum</tp:taxon-name-part></tp:taxon-name></italic> CHR538916!, photo. G. J. Wolski, November 12, 2022).</p></caption><graphic xmlns:xlink="http://www.w3.org/1999/xlink" xlink:href="phytokeys-238-095_article-114303__-g007.jpg" position="float" orientation="portrait" xlink:type="simple" id="oo_982069.jpg"><uri content-type="original_file" xlink:type="simple">https://binary.pensoft.net/fig/982069</uri></graphic></fig></tp:treatment-sec></tp:taxon-treatment>
