# Supplementary material for: ﻿Re-assessment of type material of Plagiotheciumnovae-seelandiae Broth. and descriptions of four new Plagiothecium taxa (Bryophyta, Plagiotheciaceae) from Australasia
Source: PhytoKeys. 2024 Feb 9;238:95–117. doi: 10.3897/phytokeys.238.114303 (PMC10873806; doi:10.3897/phytokeys.238.114303)
Supplement: XML Treatment for Plagiothecium semimortuum var. semimortuum [file phytokeys.238.114303-treatment6.xml]

<!DOCTYPE tp:taxon-treatment
  PUBLIC "-//TaxonX//DTD Taxonomic Treatment Publishing DTD v0 20100105//EN" "tax-treatment-NSO.dtd">
<tp:taxon-treatment xmlns:tp="http://www.plazi.org/taxpub"><tp:treatment-meta><kwd-group><label>Taxon classification</label><kwd>
                <named-content content-type="kingdom">Plantae</named-content>
              </kwd><kwd>
                <named-content content-type="order">Hypnales</named-content>
              </kwd><kwd>
                <named-content content-type="family">Plagiotheciaceae</named-content>
              </kwd></kwd-group><mixed-citation publication-type="journal"><person-group><name><surname>Wolski</surname><given-names>Grzegorz J.</given-names></name><name><surname>Latoszewski</surname><given-names>Mikołaj</given-names></name><name><surname>Cargill</surname><given-names>D. Christine</given-names></name><name><surname>Buck</surname><given-names>William R.</given-names></name></person-group><article-title>﻿Re-assessment of type material of <italic><tp:taxon-name><tp:taxon-name-part taxon-name-part-type="genus" reg="Plagiothecium">Plagiothecium</tp:taxon-name-part><tp:taxon-name-part taxon-name-part-type="species" reg="novae-seelandiae">novae-seelandiae</tp:taxon-name-part></tp:taxon-name></italic> Broth. and descriptions of four new <italic><tp:taxon-name><tp:taxon-name-part taxon-name-part-type="genus" reg="Plagiothecium">Plagiothecium</tp:taxon-name-part></tp:taxon-name></italic> taxa (<tp:taxon-name><tp:taxon-name-part taxon-name-part-type="phylum">Bryophyta</tp:taxon-name-part></tp:taxon-name>, <tp:taxon-name><tp:taxon-name-part taxon-name-part-type="family">Plagiotheciaceae</tp:taxon-name-part></tp:taxon-name>) from Australasia</article-title><source>PhytoKeys</source><day>09</day><month>02</month><year>2024</year><volume>238</volume><fpage>95</fpage><lpage>117</lpage><pub-id pub-id-type="doi">10.3897/phytokeys.238.114303</pub-id></mixed-citation></tp:treatment-meta><tp:nomenclature><label>﻿</label><tp:taxon-name>
              <object-id xmlns:xlink="http://www.w3.org/1999/xlink" content-type="arpha" xlink:type="simple">616F5EAD-81B2-54C0-BED8-6EF731739BE2</object-id>
              <tp:taxon-name-part taxon-name-part-type="genus" reg="Plagiothecium">Plagiothecium</tp:taxon-name-part>
              <tp:taxon-name-part taxon-name-part-type="species" reg="semimortuum">semimortuum</tp:taxon-name-part>
              <tp:taxon-name-part taxon-name-part-type="infraspecific-rank">var.</tp:taxon-name-part>
              <tp:taxon-name-part taxon-name-part-type="variety" reg="semimortuum">semimortuum</tp:taxon-name-part>
            </tp:taxon-name><tp:taxon-authority>G.J.Wolski</tp:taxon-authority><tp:taxon-status xmlns:xlink="http://www.w3.org/1999/xlink" xlink:type="simple">sp. nov.</tp:taxon-status></tp:nomenclature><tp:treatment-sec sec-type="material" id="SECID0ER5BG"><title>Type.</title><p><bold><italic>Holotype</italic></bold>: Australia, Victoria, Mt. Stirling at the head of the Delatite River, along steep eastern face, <named-content xmlns:xlink="http://www.w3.org/1999/xlink" content-type="dwc:verbatimCoordinates" xlink:type="simple"><named-content content-type="geo-json" specific-use="{&#34;type&#34;:&#34;Point&#34;,&#34;coordinates&#34;:[146.466667,-37.116667]}" id="NCID0E65BG" xlink:type="simple">37°07'S, 146°28'E</named-content></named-content>, alt. 5400 ft., growing on granite rock ledges and crevices along steep eastern face, growing together with <italic><tp:taxon-name><tp:taxon-name-part taxon-name-part-type="genus" reg="Andreaea">Andreaea</tp:taxon-name-part><tp:taxon-name-part taxon-name-part-type="species" reg="australis">australis</tp:taxon-name-part></tp:taxon-name></italic>, leg. <italic>J. H. Williams 229W</italic>, 8 Mar. 1953 (MEL1016042!). <bold><italic>Isotype</italic></bold>: (WELT-M28128!).</p></tp:treatment-sec><tp:treatment-sec sec-type="description" id="SECID0EZ6BG"><title>Description.</title><p>Plants medium size, ascending and julaceous, yellow-green to dark-green, with metallic luster, forming dense mats; stems 1.0–1.5 cm long, in cross-section rounded, with a diameter of 220–250 μm, the central strand well-developed, epidermal cells thick-walled, 10–15 × 10–12.5 μm, the parenchyma thin-walled, 9.0–14 × 8.0–13 μm; leaves symmetrical, ovate, folded, imbricate, closely arranged on the stem, concave, therefore leaves splitting when flattened, leaves from 1/3 up to 2/3 without protoplasts, those leaves from the middle of the stem 1.6–2.0 mm long and the width measured at the widest point 0.9–1.2 mm; the apex acute, not denticulate; costae two, rather thick and strong, extending usually to ½ of the leaf length, 250–300 μm; laminal cells more or less symmetrical, the length and width variable but dependent on location: 65.0–85 × 10–12.5 μm at apex, 60–90 × 10–12 μm at midleaf, and 65–100 × 15–17.5 μm toward insertion, due to the wide cells, cell areolation loose; decurrency of 4–5 rows of rounded and inflated cells, forming distinct auricles, 250–300 μm long (Fig. <xref ref-type="fig" rid="F8">8</xref>); sporophytes (immature) with setae reddish at base and yellowish-orange above, 1.5–1.8 cm long; the capsules inclined, 2.0 mm long, operculum long, conical and mammillate; sexual condition unknown.</p><p><tp:taxon-name><tp:taxon-name-part taxon-name-part-type="genus" reg="Plagiothecium">Plagiothecium</tp:taxon-name-part><tp:taxon-name-part taxon-name-part-type="species" reg="semimortuum">semimortuum</tp:taxon-name-part><tp:taxon-name-part taxon-name-part-type="infraspecific-rank">var.</tp:taxon-name-part><tp:taxon-name-part taxon-name-part-type="variety" reg="semimortuum">semimortuum</tp:taxon-name-part></tp:taxon-name> so far has been recorded from Australia, near Melbourne (MEL1031370, MEL1016042, CBG50739), Tasmania (HO302794, HO556631, HO133456) and from New Zealand (CHR651872, CHR532442, CHR464681, CHR104940). Specimens of <tp:taxon-name><tp:taxon-name-part taxon-name-part-type="genus" reg="Plagiothecium">P.</tp:taxon-name-part><tp:taxon-name-part taxon-name-part-type="species" reg="semimortuum">semimortuum</tp:taxon-name-part><tp:taxon-name-part taxon-name-part-type="infraspecific-rank">var.</tp:taxon-name-part><tp:taxon-name-part taxon-name-part-type="variety" reg="semimortuum">semimortuum</tp:taxon-name-part></tp:taxon-name> were noted on the ground between plants (CHR651872); on humus between boulders (CHR532442); on shaded rock in exposed southerly sub-alpine herbfields with small scattered low shrubs (CBG50739); within rainforest gully (HO133456); on granite rock ledges and crevices along steep eastern face (MEL1016042, MEL1031370); on alpine heathland (HO556631); crevices in boulder fields (CHR104940); on mat of senescent tussock on vertical side of small valley, <italic><tp:taxon-name><tp:taxon-name-part taxon-name-part-type="genus" reg="Chionochloa">Chionochloa</tp:taxon-name-part><tp:taxon-name-part taxon-name-part-type="species" reg="pallens">pallens</tp:taxon-name-part></tp:taxon-name></italic>-<italic><tp:taxon-name><tp:taxon-name-part taxon-name-part-type="genus" reg="Chionochloa">Chionochloa</tp:taxon-name-part><tp:taxon-name-part taxon-name-part-type="species" reg="australis">australis</tp:taxon-name-part></tp:taxon-name></italic> tussockland with scattered shrubs (CHR 464681). All specimens of <tp:taxon-name><tp:taxon-name-part taxon-name-part-type="genus" reg="Plagiothecium">P.</tp:taxon-name-part><tp:taxon-name-part taxon-name-part-type="species" reg="semimortuum">semimortuum</tp:taxon-name-part><tp:taxon-name-part taxon-name-part-type="infraspecific-rank">var.</tp:taxon-name-part><tp:taxon-name-part taxon-name-part-type="variety" reg="semimortuum">semimortuum</tp:taxon-name-part></tp:taxon-name> have been collected in mountainous areas of Australasia (820–1769 m alt).</p></tp:treatment-sec><tp:treatment-sec sec-type="etymology" id="SECID0EPCAI"><title>Etymology.</title><p>The name of this species – <italic><tp:taxon-name><tp:taxon-name-part taxon-name-part-type="genus" reg="Plagiothecium">Plagiothecium</tp:taxon-name-part><tp:taxon-name-part taxon-name-part-type="species" reg="semimortuum">semimortuum</tp:taxon-name-part></tp:taxon-name></italic> (Latin: <italic>semi</italic> – half; <italic>mortum</italic> – dead) refers to the leaves without protoplasts; they are dead even up to half the leaf.</p></tp:treatment-sec><tp:treatment-sec><!--Section generated to contain objects referenced in tp:taxon-treatment.--><fig id="F8" position="float" orientation="portrait"><object-id xmlns:xlink="http://www.w3.org/1999/xlink" content-type="doi" xlink:type="simple">10.3897/phytokeys.238.114303.figure8</object-id><object-id xmlns:xlink="http://www.w3.org/1999/xlink" content-type="arpha" xlink:type="simple">02FA021A-9F78-532C-914F-BBA4FCCEB8B6</object-id><label>Figure 8.</label><caption><p>Selected taxonomic features of <tp:taxon-name><tp:taxon-name-part taxon-name-part-type="genus" reg="Plagiothecium">Plagiothecium</tp:taxon-name-part><tp:taxon-name-part taxon-name-part-type="species" reg="semimortuum">semimortuum</tp:taxon-name-part><tp:taxon-name-part taxon-name-part-type="infraspecific-rank">var.</tp:taxon-name-part><tp:taxon-name-part taxon-name-part-type="variety" reg="semimortuum">semimortuum</tp:taxon-name-part></tp:taxon-name><bold>A, B</bold> shape and dimensions of leaves <bold>C</bold> decurrency on the stem <bold>D</bold> dimensions and shape of cells from middle part of the leaf (from the type of material of <tp:taxon-name><tp:taxon-name-part taxon-name-part-type="genus" reg="Plagiothecium">Plagiothecium</tp:taxon-name-part><tp:taxon-name-part taxon-name-part-type="species" reg="semimortuum">semimortuum</tp:taxon-name-part><tp:taxon-name-part taxon-name-part-type="infraspecific-rank">var.</tp:taxon-name-part><tp:taxon-name-part taxon-name-part-type="variety" reg="semimortuum">semimortuum</tp:taxon-name-part></tp:taxon-name> MEL1016042 and WELT-M28128, photo. G. J. Wolski, November 13, 2022).</p></caption><graphic xmlns:xlink="http://www.w3.org/1999/xlink" xlink:href="phytokeys-238-095_article-114303__-g008.jpg" position="float" orientation="portrait" xlink:type="simple" id="oo_982070.jpg"><uri content-type="original_file" xlink:type="simple">https://binary.pensoft.net/fig/982070</uri></graphic></fig></tp:treatment-sec></tp:taxon-treatment>
