# Supplementary material for: ﻿Re-assessment of type material of Plagiotheciumnovae-seelandiae Broth. and descriptions of four new Plagiothecium taxa (Bryophyta, Plagiotheciaceae) from Australasia
Source: PhytoKeys. 2024 Feb 9;238:95–117. doi: 10.3897/phytokeys.238.114303 (PMC10873806; doi:10.3897/phytokeys.238.114303)
Supplement: XML Treatment for Plagiothecium semimortuum var. macquariense [file phytokeys.238.114303-treatment7.xml]

<!DOCTYPE tp:taxon-treatment
  PUBLIC "-//TaxonX//DTD Taxonomic Treatment Publishing DTD v0 20100105//EN" "tax-treatment-NSO.dtd">
<tp:taxon-treatment xmlns:tp="http://www.plazi.org/taxpub"><tp:treatment-meta><kwd-group><label>Taxon classification</label><kwd>
                <named-content content-type="kingdom">Plantae</named-content>
              </kwd><kwd>
                <named-content content-type="order">Hypnales</named-content>
              </kwd><kwd>
                <named-content content-type="family">Plagiotheciaceae</named-content>
              </kwd></kwd-group><mixed-citation publication-type="journal"><person-group><name><surname>Wolski</surname><given-names>Grzegorz J.</given-names></name><name><surname>Latoszewski</surname><given-names>Mikołaj</given-names></name><name><surname>Cargill</surname><given-names>D. Christine</given-names></name><name><surname>Buck</surname><given-names>William R.</given-names></name></person-group><article-title>﻿Re-assessment of type material of <italic><tp:taxon-name><tp:taxon-name-part taxon-name-part-type="genus" reg="Plagiothecium">Plagiothecium</tp:taxon-name-part><tp:taxon-name-part taxon-name-part-type="species" reg="novae-seelandiae">novae-seelandiae</tp:taxon-name-part></tp:taxon-name></italic> Broth. and descriptions of four new <italic><tp:taxon-name><tp:taxon-name-part taxon-name-part-type="genus" reg="Plagiothecium">Plagiothecium</tp:taxon-name-part></tp:taxon-name></italic> taxa (<tp:taxon-name><tp:taxon-name-part taxon-name-part-type="phylum">Bryophyta</tp:taxon-name-part></tp:taxon-name>, <tp:taxon-name><tp:taxon-name-part taxon-name-part-type="family">Plagiotheciaceae</tp:taxon-name-part></tp:taxon-name>) from Australasia</article-title><source>PhytoKeys</source><day>09</day><month>02</month><year>2024</year><volume>238</volume><fpage>95</fpage><lpage>117</lpage><pub-id pub-id-type="doi">10.3897/phytokeys.238.114303</pub-id></mixed-citation></tp:treatment-meta><tp:nomenclature><label>﻿</label><tp:taxon-name>
              <object-id xmlns:xlink="http://www.w3.org/1999/xlink" content-type="arpha" xlink:type="simple">CA35B9D8-1D63-5579-80F8-55D62B556F8F</object-id>
              <tp:taxon-name-part taxon-name-part-type="genus" reg="Plagiothecium">Plagiothecium</tp:taxon-name-part>
              <tp:taxon-name-part taxon-name-part-type="species" reg="semimortuum">semimortuum</tp:taxon-name-part>
              <tp:taxon-name-part taxon-name-part-type="infraspecific-rank">var.</tp:taxon-name-part>
              <tp:taxon-name-part taxon-name-part-type="variety" reg="macquariense">macquariense</tp:taxon-name-part>
            </tp:taxon-name><tp:taxon-authority>G.J.Wolski</tp:taxon-authority><tp:taxon-status xmlns:xlink="http://www.w3.org/1999/xlink" xlink:type="simple">var. nov.</tp:taxon-status></tp:nomenclature><tp:treatment-sec sec-type="material" id="SECID0EQEAI"><title>Type.</title><p><bold><italic>Holotype</italic></bold>: Australia, Tasmania, Macquarie Island, NW slope of Mt. Haswell, Caroline Cove, <named-content xmlns:xlink="http://www.w3.org/1999/xlink" content-type="dwc:verbatimCoordinates" xlink:type="simple"><named-content content-type="geo-json" specific-use="{&#34;type&#34;:&#34;Point&#34;,&#34;coordinates&#34;:[158.850000,-54.733333]}" id="NCID0E5EAI" xlink:type="simple">54°44'S, 158°51'E</named-content></named-content>, in <italic><tp:taxon-name><tp:taxon-name-part taxon-name-part-type="genus" reg="Poa">Poa</tp:taxon-name-part><tp:taxon-name-part taxon-name-part-type="species" reg="foliosa">foliosa</tp:taxon-name-part></tp:taxon-name></italic> dominated vegetation on northwest slopes of Mt. Haswell, 120 m alt., leg. <italic>R. D. Seppelt 15316</italic>, 30 Jan. 1985 (HO610220!).</p></tp:treatment-sec><tp:treatment-sec sec-type="description" id="SECID0EQFAI"><title>Description.</title><p>Plants small, ascending and julaceous, yellow-green, with metallic luster, forming dense mats; stems 0.5–1.0 cm long, in cross-section rounded, with a diameter of 250–280 μm, the central strand well-developed, epidermal cells thick-walled, 7–13 × 6–11 μm, the parenchyma thin-walled, 9–11 × 8–10 μm; leaves symmetrical, narrowly ovate, folded, imbricate, closely arranged on the stem, concave, therefore leaves splitting when flattened, leaves from 1/3 up to 2/3 without protoplasts, those leaves from the middle of stem 1.9–2.2 mm long and the width measured at the widest point 0.9–1.1 mm; the apex acute and denticulate; costae two, rather thick and strong, extending usually to ⅓ of leaf length; laminal cells more or less symmetrical, length and width variable but dependent on location: 112.5–140 × 7.5–10 μm at the apex, 112.5–125 × 7.5–10 μm at midleaf, 88–112 × 15 μm toward insertion; due to the width of the cells, cell areolation tight; decurrency of 4–5 rows of rounded and inflated cells, forming distinct auricles, 200 μm long; sporophytes so far unknown; sexual condition unknown (Figs <xref ref-type="fig" rid="F9">9</xref>, <xref ref-type="fig" rid="F10">10</xref>).</p><fig id="F10" position="float" orientation="portrait"><object-id xmlns:xlink="http://www.w3.org/1999/xlink" content-type="doi" xlink:type="simple">10.3897/phytokeys.238.114303.figure10</object-id><object-id xmlns:xlink="http://www.w3.org/1999/xlink" content-type="arpha" xlink:type="simple">AF91BDDC-702D-5DEF-A5CF-E141FFAFE75F</object-id><label>Figure 10.</label><caption><p>Comparison of leaf shapes and dimensions of all described taxa <bold>A</bold><tp:taxon-name><tp:taxon-name-part taxon-name-part-type="genus" reg="Plagiothecium">P.</tp:taxon-name-part><tp:taxon-name-part taxon-name-part-type="species" reg="novae-seelandiae">novae-seelandiae</tp:taxon-name-part><tp:taxon-name-part taxon-name-part-type="infraspecific-rank">var.</tp:taxon-name-part><tp:taxon-name-part taxon-name-part-type="variety" reg="brotheri">brotheri</tp:taxon-name-part></tp:taxon-name><bold>B</bold><tp:taxon-name><tp:taxon-name-part taxon-name-part-type="genus" reg="Plagiothecium">P.</tp:taxon-name-part><tp:taxon-name-part taxon-name-part-type="species" reg="novae-seelandiae">novae-seelandiae</tp:taxon-name-part><tp:taxon-name-part taxon-name-part-type="infraspecific-rank">var.</tp:taxon-name-part><tp:taxon-name-part taxon-name-part-type="variety" reg="novae-seelandiae">novae-seelandiae</tp:taxon-name-part></tp:taxon-name><bold>C</bold><italic><tp:taxon-name><tp:taxon-name-part taxon-name-part-type="genus" reg="Plagiothecium">P.</tp:taxon-name-part><tp:taxon-name-part taxon-name-part-type="species" reg="lamprostachys">lamprostachys</tp:taxon-name-part></tp:taxon-name></italic><bold>D</bold><tp:taxon-name><tp:taxon-name-part taxon-name-part-type="genus" reg="Plagiothecium">P.</tp:taxon-name-part><tp:taxon-name-part taxon-name-part-type="species" reg="semimortuum">semimortuum</tp:taxon-name-part><tp:taxon-name-part taxon-name-part-type="infraspecific-rank">var.</tp:taxon-name-part><tp:taxon-name-part taxon-name-part-type="variety" reg="macquariense">macquariense</tp:taxon-name-part></tp:taxon-name><bold>E</bold><tp:taxon-name><tp:taxon-name-part taxon-name-part-type="genus" reg="Plagiothecium">P.</tp:taxon-name-part><tp:taxon-name-part taxon-name-part-type="species" reg="semimortuum">semimortuum</tp:taxon-name-part><tp:taxon-name-part taxon-name-part-type="infraspecific-rank">var.</tp:taxon-name-part><tp:taxon-name-part taxon-name-part-type="variety" reg="semimortuum">semimortuum</tp:taxon-name-part></tp:taxon-name><bold>F</bold><italic><tp:taxon-name><tp:taxon-name-part taxon-name-part-type="genus" reg="Plagiothecium">P.</tp:taxon-name-part><tp:taxon-name-part taxon-name-part-type="species" reg="funale">funale</tp:taxon-name-part></tp:taxon-name></italic><bold>G</bold><italic><tp:taxon-name><tp:taxon-name-part taxon-name-part-type="genus" reg="Plagiothecium">P.</tp:taxon-name-part><tp:taxon-name-part taxon-name-part-type="species" reg="cordatum">cordatum</tp:taxon-name-part></tp:taxon-name></italic> (based on the types of the above-mentioned taxa, see Figs <xref ref-type="fig" rid="F3">3</xref>–<xref ref-type="fig" rid="F9">9</xref>).</p></caption><graphic xmlns:xlink="http://www.w3.org/1999/xlink" xlink:href="phytokeys-238-095_article-114303__-g010.jpg" position="float" orientation="portrait" xlink:type="simple" id="oo_982072.jpg"><uri content-type="original_file" xlink:type="simple">https://binary.pensoft.net/fig/982072</uri></graphic></fig><p><tp:taxon-name><tp:taxon-name-part taxon-name-part-type="genus" reg="Plagiothecium">Plagiothecium</tp:taxon-name-part><tp:taxon-name-part taxon-name-part-type="species" reg="semimortuum">semimortuum</tp:taxon-name-part><tp:taxon-name-part taxon-name-part-type="infraspecific-rank">var.</tp:taxon-name-part><tp:taxon-name-part taxon-name-part-type="variety" reg="macquariense">macquariense</tp:taxon-name-part></tp:taxon-name> so far has been recorded from Australia – Macquarie Island (HO610219, HO610227, HO610220) and mainland Tasmania (HO71698) (Fig. <xref ref-type="fig" rid="F11">11</xref>). Specimens were noted in <italic><tp:taxon-name><tp:taxon-name-part taxon-name-part-type="genus" reg="Poa">Poa</tp:taxon-name-part><tp:taxon-name-part taxon-name-part-type="species" reg="foliosa">foliosa</tp:taxon-name-part></tp:taxon-name></italic> (Hook.f.) Hook.f. dominated vegetation on northwest slopes of Mt. Haswell (HO610220); in <italic><tp:taxon-name><tp:taxon-name-part taxon-name-part-type="genus" reg="Pleurophyllum">Pleurophyllum</tp:taxon-name-part></tp:taxon-name></italic> Hook.f. dominated plateau herbfield (HO610219); on undercut bank at edge of creek (HO610227). Each specimen of <tp:taxon-name><tp:taxon-name-part taxon-name-part-type="genus" reg="Plagiothecium">P.</tp:taxon-name-part><tp:taxon-name-part taxon-name-part-type="species" reg="semimortuum">semimortuum</tp:taxon-name-part><tp:taxon-name-part taxon-name-part-type="infraspecific-rank">var.</tp:taxon-name-part><tp:taxon-name-part taxon-name-part-type="variety" reg="macquariense">macquariense</tp:taxon-name-part></tp:taxon-name> was collected in lowland areas (70 to 200 m alt).</p><fig id="F11" position="float" orientation="portrait"><object-id xmlns:xlink="http://www.w3.org/1999/xlink" content-type="doi" xlink:type="simple">10.3897/phytokeys.238.114303.figure11</object-id><object-id xmlns:xlink="http://www.w3.org/1999/xlink" content-type="arpha" xlink:type="simple">ACB3966B-E6AA-59A2-9473-CBAEE64D81CB</object-id><label>Figure 11.</label><caption><p>Distribution of the newly described taxa. Explanation: white triangles – <tp:taxon-name><tp:taxon-name-part taxon-name-part-type="genus" reg="Plagiothecium">P.</tp:taxon-name-part><tp:taxon-name-part taxon-name-part-type="species" reg="semimortuum">semimortuum</tp:taxon-name-part><tp:taxon-name-part taxon-name-part-type="infraspecific-rank">var.</tp:taxon-name-part><tp:taxon-name-part taxon-name-part-type="variety" reg="semimortuum">semimortuum</tp:taxon-name-part></tp:taxon-name>; yellow circles – <tp:taxon-name><tp:taxon-name-part taxon-name-part-type="genus" reg="Plagiothecium">P.</tp:taxon-name-part><tp:taxon-name-part taxon-name-part-type="species" reg="semimortuum">semimortuum</tp:taxon-name-part><tp:taxon-name-part taxon-name-part-type="infraspecific-rank">var.</tp:taxon-name-part><tp:taxon-name-part taxon-name-part-type="variety" reg="macquariense">macquariense</tp:taxon-name-part></tp:taxon-name>; purple circles – <tp:taxon-name><tp:taxon-name-part taxon-name-part-type="genus" reg="Plagiothecium">P.</tp:taxon-name-part><tp:taxon-name-part taxon-name-part-type="species" reg="novae-seelandiae">novae-seelandiae</tp:taxon-name-part><tp:taxon-name-part taxon-name-part-type="infraspecific-rank">var.</tp:taxon-name-part><tp:taxon-name-part taxon-name-part-type="variety" reg="brother">brother</tp:taxon-name-part></tp:taxon-name>; aquamarine squares – <italic><tp:taxon-name><tp:taxon-name-part taxon-name-part-type="genus" reg="Plagiothecium">P.</tp:taxon-name-part><tp:taxon-name-part taxon-name-part-type="species" reg="cordatum">cordatum</tp:taxon-name-part></tp:taxon-name></italic> (Google Maps, accessed September 15, 2023).</p></caption><graphic xmlns:xlink="http://www.w3.org/1999/xlink" xlink:href="phytokeys-238-095_article-114303__-g011.jpg" position="float" orientation="portrait" xlink:type="simple" id="oo_982073.jpg"><uri content-type="original_file" xlink:type="simple">https://binary.pensoft.net/fig/982073</uri></graphic></fig><fig id="F12" position="float" orientation="portrait"><object-id xmlns:xlink="http://www.w3.org/1999/xlink" content-type="doi" xlink:type="simple">10.3897/phytokeys.238.114303.figure12</object-id><object-id xmlns:xlink="http://www.w3.org/1999/xlink" content-type="arpha" xlink:type="simple">4AB8332D-F182-5A21-9810-E2E0C9F6230D</object-id><label>Figure 12.</label><caption><p>Selected taxonomic features of <italic><tp:taxon-name><tp:taxon-name-part taxon-name-part-type="genus" reg="Plagiothecium">Plagiothecium</tp:taxon-name-part><tp:taxon-name-part taxon-name-part-type="species" reg="lucidum">lucidum</tp:taxon-name-part></tp:taxon-name></italic><bold>A</bold> shape and dimensions of leaf <bold>B</bold> leaf apex <bold>C</bold> shape and arrangement of capsule (from the type of <italic><tp:taxon-name><tp:taxon-name-part taxon-name-part-type="genus" reg="Plagiothecium">P.</tp:taxon-name-part><tp:taxon-name-part taxon-name-part-type="species" reg="lucidum">lucidum</tp:taxon-name-part></tp:taxon-name></italic> PC0132689!, PC0132690!, photo. G. J. Wolski, November 18, 2021).</p></caption><graphic xmlns:xlink="http://www.w3.org/1999/xlink" xlink:href="phytokeys-238-095_article-114303__-g012.jpg" position="float" orientation="portrait" xlink:type="simple" id="oo_982074.jpg"><uri content-type="original_file" xlink:type="simple">https://binary.pensoft.net/fig/982074</uri></graphic></fig></tp:treatment-sec><tp:treatment-sec sec-type="etymology" id="SECID0EUPAI"><title>Etymology.</title><p>The name of this variety — <tp:taxon-name><tp:taxon-name-part taxon-name-part-type="genus" reg="Plagiothecium">Plagiothecium</tp:taxon-name-part><tp:taxon-name-part taxon-name-part-type="species" reg="semimortuum">semimortuum</tp:taxon-name-part><tp:taxon-name-part taxon-name-part-type="infraspecific-rank">var.</tp:taxon-name-part><tp:taxon-name-part taxon-name-part-type="variety" reg="macquariense">macquariense</tp:taxon-name-part></tp:taxon-name> — refers to Macquarie Island (Australia, Tasmania), from which the plant was first recorded, and where the holotype (HO610220) was collected.</p></tp:treatment-sec><tp:treatment-sec><!--Section generated to contain objects referenced in tp:taxon-treatment.--><fig id="F9" position="float" orientation="portrait"><object-id xmlns:xlink="http://www.w3.org/1999/xlink" content-type="doi" xlink:type="simple">10.3897/phytokeys.238.114303.figure9</object-id><object-id xmlns:xlink="http://www.w3.org/1999/xlink" content-type="arpha" xlink:type="simple">DA9CE1FA-A48A-57F4-B47B-AE4CEBE78078</object-id><label>Figure 9.</label><caption><p>Selected taxonomic features of <tp:taxon-name><tp:taxon-name-part taxon-name-part-type="genus" reg="Plagiothecium">Plagiothecium</tp:taxon-name-part><tp:taxon-name-part taxon-name-part-type="species" reg="semimortuum">semimortuum</tp:taxon-name-part><tp:taxon-name-part taxon-name-part-type="infraspecific-rank">var.</tp:taxon-name-part><tp:taxon-name-part taxon-name-part-type="variety" reg="macquariense">macquariense</tp:taxon-name-part></tp:taxon-name><bold>A, B</bold> shape and dimensions of leaf <bold>C</bold> julaceous turf <bold>D</bold> dimensions and shape of cells from middle part of the leaf (from the type of <tp:taxon-name><tp:taxon-name-part taxon-name-part-type="genus" reg="Plagiothecium">P.</tp:taxon-name-part><tp:taxon-name-part taxon-name-part-type="species" reg="semimortuum">semimortuum</tp:taxon-name-part><tp:taxon-name-part taxon-name-part-type="infraspecific-rank">var.</tp:taxon-name-part><tp:taxon-name-part taxon-name-part-type="variety" reg="macquariense">macquariense</tp:taxon-name-part></tp:taxon-name> HO610220, photo. G. J. Wolski, November 13, 2022).</p></caption><graphic xmlns:xlink="http://www.w3.org/1999/xlink" xlink:href="phytokeys-238-095_article-114303__-g009.jpg" position="float" orientation="portrait" xlink:type="simple" id="oo_982071.jpg"><uri content-type="original_file" xlink:type="simple">https://binary.pensoft.net/fig/982071</uri></graphic></fig><fig id="F3" position="float" orientation="portrait"><object-id xmlns:xlink="http://www.w3.org/1999/xlink" content-type="doi" xlink:type="simple">10.3897/phytokeys.238.114303.figure3</object-id><object-id xmlns:xlink="http://www.w3.org/1999/xlink" content-type="arpha" xlink:type="simple">0901F7CD-268F-5CE1-BFC5-7672A70B3C8A</object-id><label>Figure 3.</label><caption><p>Selected taxonomic features of <italic><tp:taxon-name><tp:taxon-name-part taxon-name-part-type="genus" reg="Plagiothecium">P.</tp:taxon-name-part><tp:taxon-name-part taxon-name-part-type="species" reg="lamprostachys">lamprostachys</tp:taxon-name-part></tp:taxon-name></italic><bold>A</bold> shape and dimensions of the leaf <bold>B</bold> leaf apex <bold>C</bold> cells from the middle part of the leaf <bold>D</bold> leaf basal cells (from the type of material of <italic><tp:taxon-name><tp:taxon-name-part taxon-name-part-type="genus" reg="Hypnum">H.</tp:taxon-name-part><tp:taxon-name-part taxon-name-part-type="species" reg="lamprostachys">lamprostachys</tp:taxon-name-part></tp:taxon-name></italic> BM000677528!, photo. G. J. Wolski, 01 August 2023).</p></caption><graphic xmlns:xlink="http://www.w3.org/1999/xlink" xlink:href="phytokeys-238-095_article-114303__-g003.jpg" position="float" orientation="portrait" xlink:type="simple" id="oo_982065.jpg"><uri content-type="original_file" xlink:type="simple">https://binary.pensoft.net/fig/982065</uri></graphic></fig></tp:treatment-sec></tp:taxon-treatment>
